# Supplementary material for: Global reward state affects learning and activity in raphe nucleus and anterior insula in monkeys
Source: Nat Commun. 2020 Jul 28;11:3771. doi: 10.1038/s41467-020-17343-w (PMC7387352; doi:10.1038/s41467-020-17343-w)
Supplement: Supplementary file 4 — Source data [file 41467_2020_17343_MOESM4_ESM.xlsx]

## Sheet: Fig1f
monkeyID	CxR(t)	CxR(t-1)	CxR(t-2)	CxR(t-3)	CxR(t-4)	CxR(t-5)	C(t-1)	C(t-2)	C(t-3)	C(t-4)	C(t-5)	RR
1	0.35764	0.18104	0.099683	-0.067222	-0.071268	-0.0045081	0.35127	0.046973	0.14245	0.19741	0.18025	0.019711
2	0.16291	0.041274	0.018723	0.085464	0.081513	0.018504	0.26104	0.151	0.12047	0.18781	0.16695	0.15347
4	0.22863	0.21913	0.064304	0.066519	0.21818	0.045934	0.13974	0.087526	0.059984	0.044852	0.16802	0.18895
3	0.53358	0.21675	0.049004	0.14024	-0.089945	0.039878	0.28319	0.14964	0.07562	0.27236	0.27512	0.078999
1	0.2318	0.19672	0.099056	-0.025693	0.089032	0.14891	0.22063	0.091419	0.041342	0.17127	0.33192	0.18439
2	0.22334	0.0075779	0.22824	0.16441	0.10116	0.14868	0.18599	0.081717	-0.052034	0.078097	0.11532	0.30272
3	0.3852	0.21692	0.070921	0.067299	0.11359	-0.0044271	0.66218	0.36215	0.057202	0.18564	0.3419	-0.067857
4	0.41792	0.084466	0.0943	-0.00089309	-0.011434	-0.053675	0.22411	0.15017	0.09542	0.24788	0.23773	0.29778
1	0.31379	0.23322	0.05807	0.042679	0.062695	0.090498	0.34248	0.20106	0.24071	0.20807	-0.011361	0.17695
2	0.22399	0.03816	0.0524	0.05533	0.1013	0.12577	0.15253	0.051094	0.17553	0.14781	0.099892	0.088291
3	0.58002	0.24909	-0.005365	0.073081	-0.075325	0.074901	0.44099	0.23108	0.049419	0.16823	0.18577	0.20429
4	0.42196	0.22727	0.0054708	-0.065329	0.014739	0.065684	0.14103	0.2338	0.10011	0.09252	0.072044	0.34693

## Sheet: Fig1g
monkeyID	WS-RRhigh	WS-RRlow	LS-RRhigh	LS-RRlow
1	0.020103	0.043124	0.039629	0.098753
2	0.029446	0.0083045	-0.0069323	0.060008
4	0.037382	-0.0054495	0.015954	0.085921
3	0.040878	0.046999	0.083835	0.13782
1	0.02996	0.01367	-0.0045467	0.079914
2	0.057608	-0.013175	0.070848	0.040503
3	0.021873	0.030074	0.041866	0.049215
4	0.079292	-0.0086202	0.082024	0.1133
1	0.016938	0.030562	0.0089385	0.074043
2	0.042921	0.008982	0.069761	0.047685
3	0.05584	0.045059	0.068324	0.13843
4	0.075892	0.0087539	0.079607	0.12478

## Sheet: Fig2e
ms_RL	ms_RL_cl	ms_RL_cs	ms_RL_rt	ms_RL_cl_rt	ms_RL_cs_rt	ms_RL_cl_cs	ms_RL_cl_cs_rt
13206	12785	11106	11988	11584	10756	10670	10343

## Sheet: Fig2f
ms_RL	ms_RL_cl	ms_RL_cs	ms_RL_rt	ms_RL_cl_rt	ms_RL_cs_rt	ms_RL_cl_cs	ms_RL_cl_cs_rt
0	0	0	0	0	0	0	1

## Sheet: Fig2g,h,i
fmri - monkeyID	fmri - RL_cl_cs_rt - RL_cl_cs	behav1 - monkeyID	behav1 - RL_cl_cs_rt - RL_cl_cs	behav2- monkeyID	behav2 - RL_cl_cs_rt - RL_cl_cs
2	8.94412	1	10.3636	4	19.7894
2	7.48618	4	7.35079	1	13.0099
4	6.05246	2	6.29514	4	11.2559
1	5.84891	2	4.48177	4	9.43357
1	5.06286	1	4.24237	4	7.83509
2	4.66136	1	4.04414	2	6.47256
2	3.83247	1	1.58929	1	5.58401
1	2.17001	4	1.52526	4	4.95042
4	1.9403	2	1.28869	3	4.9145
1	1.76181	2	1.17659	3	3.88185
1	1.55448	4	0.865789	2	2.93235
2	1.41873	2	0.806304	1	2.88858
4	1.32125	4	0.657213	1	2.51688
4	0.912882	3	0.215865	1	1.45357
2	0.812547	3	-0.219242	3	1.12907
3	0.149414	4	-0.777695	2	0.779735
3	0.10275	1	-1.36738	2	0.15441
2	-0.0666886	3	-1.46272	3	-0.130775
4	-0.0869695	3	-1.94946	3	-0.960402
1	-0.162452	3	-2.85997	2	-2.60406
3	-0.312123
4	-0.313655
4	-0.619269
3	-0.709558
3	-2.29897

## Sheet: Fig3cd
monkeyID	posPE_RThigh	negPE_RThigh	posPE_RTlow	negPE_RTlow	absnegPE_Rthigh	absnegPE_Rtlow
1	0.421	-0.38272	0.3238	-0.4884	0.38272	0.4884
1	0.37307	-0.39489	0.22062	-0.62373	0.39489	0.62373
1	0.41109	-0.30529	0.25923	-0.52338	0.30529	0.52338
1	0.44558	-0.35861	0.32686	-0.51013	0.35861	0.51013
1	0.49582	-0.36205	0.23877	-0.53645	0.36205	0.53645
1	0.50338	-0.37122	0.26266	-0.61099	0.37122	0.61099
2	0.37262	-0.40726	0.28058	-0.47176	0.40726	0.47176
2	0.49809	-0.44236	0.1644	-0.61561	0.44236	0.61561
2	0.58921	-0.33506	0.29058	-0.66333	0.33506	0.66333
2	0.52281	-0.35111	0.18651	-0.57976	0.35111	0.57976
2	0.44533	-0.34503	0.27481	-0.4922	0.34503	0.4922
2	0.42945	-0.42316	0.24895	-0.48589	0.42316	0.48589
2	0.43917	-0.32377	0.26952	-0.54949	0.32377	0.54949
4	0.4241	-0.41938	0.26916	-0.60239	0.41938	0.60239
4	0.55104	-0.36038	0.31737	-0.67185	0.36038	0.67185
4	0.37306	-0.26231	0.25697	-0.4579	0.26231	0.4579
4	0.33673	-0.25946	0.28451	-0.46192	0.25946	0.46192
4	0.45333	-0.22022	0.22341	-0.47914	0.22022	0.47914
4	0.40661	-0.35479	0.14564	-0.39228	0.35479	0.39228
4	0.53321	-0.18824	0.30236	-0.57061	0.18824	0.57061
3	0.35859	-0.37206	0.26335	-0.55555	0.37206	0.55555
3	0.414	-0.45008	0.2464	-0.50249	0.45008	0.50249
3	0.40072	-0.30345	0.30987	-0.51716	0.30345	0.51716
3	0.4088	-0.42576	0.24851	-0.52639	0.42576	0.52639
3	0.4548	-0.3629	0.22282	-0.53398	0.3629	0.53398
1	0.39774	-0.40073	0.2665	-0.54388	0.40073	0.54388
1	0.35064	-0.40288	0.20191	-0.54655	0.40288	0.54655
1	0.45343	-0.3098	0.2916	-0.55321	0.3098	0.55321
1	0.39943	-0.34707	0.26819	-0.51396	0.34707	0.51396
1	0.39943	-0.39202	0.26532	-0.59873	0.39202	0.59873
2	0.39709	-0.36651	0.23239	-0.62968	0.36651	0.62968
2	0.3871	-0.44134	0.16578	-0.6421	0.44134	0.6421
2	0.41928	-0.38343	0.21048	-0.63198	0.38343	0.63198
2	0.40125	-0.3934	0.24837	-0.58214	0.3934	0.58214
2	0.43358	-0.40185	0.22001	-0.63308	0.40185	0.63308
3	0.45536	-0.43324	0.25926	-0.61383	0.43324	0.61383
3	0.50115	-0.42305	0.33323	-0.57998	0.42305	0.57998
3	0.4606	-0.43014	0.32446	-0.53685	0.43014	0.53685
3	0.46582	-0.39102	0.31557	-0.54613	0.39102	0.54613
3	0.56554	-0.3735	0.32145	-0.62288	0.3735	0.62288
4	0.46818	-0.37594	0.27906	-0.60186	0.37594	0.60186
4	0.49332	-0.41622	0.30638	-0.64173	0.41622	0.64173
4	0.53939	-0.41292	0.34142	-0.60827	0.41292	0.60827
4	0.4573	-0.36804	0.30668	-0.52723	0.36804	0.52723
4	0.43884	-0.40549	0.22885	-0.55508	0.40549	0.55508
1	0.46868	-0.35382	0.25799	-0.56901	0.35382	0.56901
1	0.44875	-0.31869	0.35674	-0.55242	0.31869	0.55242
1	0.53489	-0.3486	0.24286	-0.58495	0.3486	0.58495
1	0.37492	-0.40083	0.25064	-0.57606	0.40083	0.57606
1	0.33692	-0.39888	0.22739	-0.55639	0.39888	0.55639
2	0.48861	-0.36877	0.17465	-0.58876	0.36877	0.58876
2	0.44225	-0.3615	0.21769	-0.6353	0.3615	0.6353
2	0.40998	-0.35101	0.22069	-0.574	0.35101	0.574
2	0.37708	-0.35642	0.22587	-0.69812	0.35642	0.69812
2	0.45599	-0.40086	0.16455	-0.61232	0.40086	0.61232
3	0.50595	-0.41495	0.34173	-0.58401	0.41495	0.58401
3	0.47543	-0.4375	0.2905	-0.65945	0.4375	0.65945
3	0.55834	-0.39301	0.34174	-0.64017	0.39301	0.64017
3	0.44967	-0.37294	0.33482	-0.6025	0.37294	0.6025
3	0.46228	-0.42632	0.28607	-0.5396	0.42632	0.5396
4	0.46432	-0.37164	0.25605	-0.54861	0.37164	0.54861
4	0.4277	-0.36777	0.27006	-0.49328	0.36777	0.49328
4	0.59584	-0.32896	0.31857	-0.58276	0.32896	0.58276
4	0.45946	-0.43544	0.28168	-0.50871	0.43544	0.50871
4	0.51505	-0.39771	0.25767	-0.6424	0.39771	0.6424

## Sheet: Fig3e
monkeyID	apos (rt low)	apos (rt high)	aneg (rt low)	aneg (rt high)
1	0.17882	0.61595	0.094129	3.57e-14
1	0	0.10152	0.89013	0.032169
1	5.79e-16	0.023034	1	7.03e-29
1	0.2569	0.62641	0.28673	0.082832
1	1.44e-15	1.53e-37	0.307	0.039565
1	0.024363	0.035221	5.13e-14	1.07e-46
2	0.070289	0.69341	0.1162	0.3325
2	1.41e-15	0.2155	0.42836	3.93e-22
2	0.08235	1	5e-15	0.027768
2	0.026869	0.013288	0.094689	3.41e-16
2	1.03e-16	0.087655	0.17233	4.58e-24
2	9.24e-16	0.15357	0.17186	0.16354
2	2.32e-16	0.059909	0.046926	0.021205
4	0.14577	0.65063	0.13804	0.1349
4	0.17148	0.4567	0.088957	5.77e-15
4	0	0.2151	4.93e-16	0.43086
4	0.033828	0.13422	3.88e-15	0.21487
4	0.067832	0.30076	0.24517	6.04e-16
4	1.54e-15	0.21128	1	0.30809
4	3.56e-16	0.18839	0.2038	0.15611
3	0.0083207	0.071548	0	0.21376
3	0.12757	0.2512	0.43016	0.14031
3	0.26956	0.044656	1.73e-14	0.15067
3	0.19555	0.19006	0.33364	0.21519
3	0.081982	0.0025949	0.20233	0.0016999
1	1.28e-13	0.18225	0.073053	0.14863
1	8.5e-16	0.18297	0.3799	0.14504
1	7.06e-18	0.038699	1	0.25044
1	4.2e-19	0.039551	1.97e-241	2.19e-16
1	0.34321	0.15827	0.38359	1.89e-15
2	0.085279	0.098245	0.16637	0.13006
2	3.29e-15	0.17016	0.036616	0.16812
2	0.063386	0.080373	2.69e-14	0.60706
2	3.64e-15	0.28057	0.39957	0.04015
2	6.88e-15	0.36025	0.41613	0.14605
3	1	0.03165	0.15568	0.10465
3	0.65554	2.19e-15	0.021148	0.11595
3	0.066259	0.10613	0.11794	4.2e-15
3	0.24114	0.01082	2.95e-16	0.036198
3	0.11434	9.6e-17	2.3e-38	9.34e-34
4	1.01e-16	0.079789	0.026121	2.31e-54
4	1.05e-15	0.17008	0.073949	0.01249
4	0.035411	0.19799	0.059159	2.79e-15
4	1.07e-15	0.062578	0.8547	0.21742
4	2.33e-17	0.10104	3.46e-34	0.031172
1	1.66e-13	0.069235	1	0.92309
1	1.31e-15	0.22092	0.064036	0.024822
1	0.28374	0.27846	0.52128	0.0038112
1	0.0092312	0.27757	0.31318	0.0035559
1	6.03e-16	0.38509	0.22397	0.10948
2	0.038221	0.028389	0.27652	1
2	0.031645	0.060181	0.80157	0.33489
2	1.69e-16	0.11238	0.69767	0.51861
2	0.070911	0.069744	0.36923	0.1441
2	0.091739	0.043201	0.69816	0.41614
3	0.2362	0.067031	0.22115	0.012792
3	0.19701	7.85e-16	0.42988	1.1e-17
3	0.14022	1.66e-52	1.99e-17	6.79e-21
3	0.086509	0.34093	0.51935	1.05e-15
3	0.014616	0.10198	0.40601	0.28656
4	0.25274	0.03151	9.25e-16	0.10923
4	0.071441	0.12209	8.31e-16	0.05993
4	2.71e-28	0.17756	0.03262	0.0098149
4	0.075965	0.083736	0.39006	0.55964
4	4.34e-16	0.14973	0.58319	3.78e-213

## Sheet: Fig3f
ms_RL_cl_cs_DynAlpha	ms_RL_cl_cs_AsyAlpha	ms_RL_cl_cs_rt
10758	10453	10343

## Sheet: Fig3g
ms_RL_cl_cs_DynAlpha	ms_RL_cl_cs_AsyAlpha	ms_RL_cl_cs_rt
0	0.00031	0.99969

## Sheet: Fig5
monkeyID	choV	uncV	choCT	uncCT	rewT
1	0.032521	-0.20051	0.16477	-0.0049708	0.11173
1	-0.095922	-0.52188	0.12839	0.18249	0.39411
1	-0.22249	-0.26275	0.16835	0.09832	0.2822
1	0.028531	0.048776	0.0090399	-0.010279	0.13538
1	0.26442	0.11777	0.088534	-0.080432	0.35647
1	-0.19916	-0.032672	0.0004038	0.0095654	0.14235
2	0.070246	0.0096496	0.087618	-0.037871	0.027925
2	0.10875	0.083042	0.12016	-0.042264	0.092954
2	-0.13783	0.3988	-0.025774	-0.095923	0.17491
2	0.040652	0.11877	0.016373	0.02064	0.15226
2	0.022869	-0.0087075	-0.085908	-0.015649	0.22737
2	0.018801	0.15834	0.020392	0.022227	0.0094322
2	-0.08054	0.053145	-0.014616	0.048633	0.10501
4	-0.057101	-0.13364	-0.01436	-0.019789	0.066595
4	0.0016697	-0.18863	0.033357	0.033112	0.088591
4	0.29947	0.014281	-0.10779	-0.014523	0.17419
4	0.17827	0.018766	0.04754	0.018948	0.05273
4	0.12039	0.047674	0.1089	0.057088	0.065925
4	0.19656	-0.062487	0.16065	0.015823	-0.026348
4	-0.021921	0.039795	0.10999	-0.072917	0.096675
3	0.013082	0.34282	0.24835	0.045241	0.045271
3	-0.11957	-0.078976	0.050974	0.067336	0.091472
3	-0.061496	-0.10317	0.093124	0.085277	0.12498
3	0.2652	-0.20653	0.29477	0.04605	0.070712
3	-0.35137	0.086931	0.21152	0.11374	0.048773
1	0.0092765	-0.00078529	0.026657	0.033814	0.011209
1	-0.064764	-0.04279	0.052781	0.029514	0.040183
1	-0.041264	-0.010049	0.016898	0.01605	0.036237
1	-0.026116	-0.012235	0.014711	0.006351	0.048413
1	-0.0063462	0.023324	-0.0033574	-0.0066617	0.062641
2	0.053333	0.037257	0.013039	-0.0020754	-0.0070158
2	0.09393	0.040897	0.014281	-0.057669	0.087947
2	-0.083086	-0.10196	0.048287	0.0093632	0.17962
2	0.053484	0.014165	0.029633	0.043449	0.011562
2	0.063241	0.030778	0.033157	0.015092	0.0095754
3	-0.017753	0.01251	0.1898	0.055609	0.12597
3	0.0050083	-0.054034	0.085356	0.051851	0.081074
3	0.049845	-0.19386	0.05981	0.1098	0.16107
3	-0.028103	-0.020096	0.11361	-0.035667	0.084664
3	0.0014994	-0.041118	0.04941	-0.023199	0.081016
4	0.089977	0.051529	0.088734	-0.015092	0.044251
4	0.021982	-0.035726	0.095809	0.029747	0.02537
4	-0.013286	0.021774	0.031878	0.03911	0.048449
4	0.057433	0.047697	0.062597	-0.030832	0.061211
4	0.0828	-0.23107	0.0083279	0.0034406	0.20688
1	0.0018995	0.01192	0.02994	-0.016895	0.074152
1	0.022369	-0.018002	0.09987	0.047883	0.023279
1	0.048537	0.0070643	0.017142	0.025962	0.052423
1	0.01287	-0.016599	0.0011845	0.018022	0.055513
1	0.061615	-0.019215	0.051999	0.015645	0.021611
2	0.028283	-0.00077234	-0.011009	-0.0095968	-0.00016266
2	0.0026822	0.0070468	0.0013669	0.051915	0.0050903
2	-0.025185	0.018187	0.02988	0.011824	-0.0070442
2	0.0038204	-0.021172	0.031864	0.041493	-0.0016503
2	0.019247	0.0061556	0.011873	0.026527	0.013118
3	-0.028403	0.015731	0.052177	0.092924	0.27888
3	0.049021	0.027645	0.0292	-0.016362	0.069813
3	-0.017023	-0.063209	0.028425	-0.052897	0.12425
3	-0.071285	-0.16002	0.11813	0.031536	0.10513
3	0.056703	-0.010249	0.011322	0.015667	0.081991
4	0.056656	0.019837	0.050493	0.009165	0.017208
4	0.037322	-0.0242	0.057881	0.075682	0.087997
4	0.042227	0.012101	0.055102	0.012896	-0.012075
4	0.067504	0.01139	0.064819	0.046971	0.033831
4	0.069403	0.015755	0.040871	0.015236	-0.0024087

[truncated: 36 more sheets: Fig6c, Fig6d, Fig8b, Fig9c, SuppFig1b, SuppFig1c, suppFig2i, suppFig2j, suppFig2k, suppFig2l, suppFig3a, suppFig3b, suppFig3c, suppFig3d, suppFig3e, suppFig3f, suppFig3g, suppFig3h, suppFig3i, suppFig3j …]
